# Supplementary material for: Towards Evidence of Rigour in Empirical Deliberative Democratic Methods: Development and Piloting of the C‐JuRI Framework
Source: Health Expect. 2026 Apr 8;29(2):e70608. doi: 10.1111/hex.70608 (PMC13058570; doi:10.1111/hex.70608)
Supplement: Supplementary file 2 — SUPPORTING FILE 2 ‐ all evaluation items. [file HEX-29-e70608-s003.xlsx]

## Sheet: Questionnaire items
	Item #	Question.text	Frame	Timepoint 1	Timepoint 2	Timepoint 3
	2.5.2.(a)	How much do you support or oppose the development of artificial intelligence (AI)?	Strongly oppose, oppose, neither support nor oppose, support, strongly support	Y	Y	Y
	2.5.2.(b)	How much do you support or oppose the use of artificial intelligence (AI) for disease diagnosis and screening in Australian healthcare?	Strongly oppose, oppose, neither support nor oppose, support, strongly support	Y	Y	Y
	2.5.3.	How knowledgeable are you about artificial intelligence (AI)?	Not at all knowledgeable, a little knowledgeable, somewhat knowledgeable, very knowledgeable	Y	Y	Y
	2.1.3.	All participants were treated with politeness and respect	Strongly disagree, disagree, neither agree nor disagree, agree, strongly agree		Y	Y
	2.2.4.	Accessing the online meeting links was easy	Strongly disagree, disagree, neither agree nor disagree, agree, strongly agree		Y
	2.7.1.	Participants in the sessions were listening to each other and allowing each other to speak	Strongly disagree, disagree, neither agree nor disagree, agree, strongly agree		Y	Y
	2.3.8.	All requested information was provided	Strongly disagree, disagree, neither agree nor disagree, agree, strongly agree		Y	Y
	2.6.1.	There were opportunities for all participants to express their views	Strongly disagree, disagree, neither agree nor disagree, agree, strongly agree		Y	Y
	2.2.5.	I was able to express my ideas during the online process	Strongly disagree, disagree, neither agree nor disagree, agree, strongly agree		Y
	2.3.5.	the information presented was clear and easy to understand	Strongly disagree, disagree, neither agree nor disagree, agree, strongly agree		Y
	2.3.6.	The online bulletin boards made it easy to access the evidence packages	Strongly disagree, disagree, neither agree nor disagree, agree, strongly agree		Y
	2.2.3	Enough technological support was provided for the online process	Strongly disagree, disagree, neither agree nor disagree, agree, strongly agree		Y
	2.3.7.	The expert witnesses were a credible source of information	Strongly disagree, disagree, neither agree nor disagree, agree, strongly agree		Y
	2.3.10	The expert witnesses represented a broad range of perspectives on the issue	Strongly disagree, disagree, neither agree nor disagree, agree, strongly agree		Y	Y
	2.2.6.	I was able to visualise the other participants easily in the Zoom meetings	Strongly disagree, disagree, neither agree nor disagree, agree, strongly agree		Y
	2.2.7.	The online bulletin boards made it easy to communicate with the other jurors	Strongly disagree, disagree, neither agree nor disagree, agree, strongly agree		Y
	2.3.9.	The evidence packages covered all important information	Strongly disagree, disagree, neither agree nor disagree, agree, strongly agree		Y	Y
	1.1.4	Enough time was provided for each aspect of the process	Strongly disagree, disagree, neither agree nor disagree, agree, strongly agree		Y	Y
	2.1.2.	Any conflict that has arisen has been dealt with efficiently by the facilitator	Strongly disagree, disagree, neither agree nor disagree, agree, strongly agree		Y	Y
	2.7.3.	I felt that my opinions were respected by the group	Strongly disagree, disagree, neither agree nor disagree, agree, strongly agree			Y
	2.7.2.	I feel that I was listened to by the facilitator	Strongly disagree, disagree, neither agree nor disagree, agree, strongly agree			Y
	1.5.6.	Enough financial assistance was provided for me to be able to engage in the event	Strongly disagree, disagree, neither agree nor disagree, agree, strongly agree			Y
	1.2.1.	the issue to be discussed was clearly defined	Strongly disagree, disagree, neither agree nor disagree, agree, strongly agree			Y
	2.8.3.	It was clear how we were meant to arrive at a decision	Strongly disagree, disagree, neither agree nor disagree, agree, strongly agree			Y
	1.2.2.	The purpose of the event was clear	Strongly disagree, disagree, neither agree nor disagree, agree, strongly agree			Y
	2.4.4.	I was willing to abide by the group's final decision, even if I personally had a different view	Strongly disagree, disagree, neither agree nor disagree, agree, strongly agree			Y
	2.5.1.	The jury has changed my awareness of different points of view about artificial intelligence in diagnosis and screening	Strongly disagree, disagree, neither agree nor disagree, agree, strongly agree			Y
	2.4.2.	I felt comfortable with the degree of disagreement during the deliberation	Strongly disagree, disagree, neither agree nor disagree, agree, strongly agree			Y
	2.2.8.	The previous online sessions prepared me appropriately to participate in the deliberations	Strongly disagree, disagree, neither agree nor disagree, agree, strongly agree			Y
	1.5.5.	The participants represent a diverse and inclusive sample of Australians	Strongly disagree, disagree, neither agree nor disagree, agree, strongly agree			Y
	2.4.3.	I endorsed and adopted points of view that differed from my own	Strongly disagree, disagree, neither agree nor disagree, agree, strongly agree			Y
	1.2.3.	The remit for the jury was not biased	Strongly disagree, disagree, neither agree nor disagree, agree, strongly agree			Y
	1.4.6.	The observers did not interfere with the jury process	Strongly disagree, disagree, neither agree nor disagree, agree, strongly agree			Y
	2.1.4.	The facilitators did not try to influence me toward certain recommendations or conclusions	Strongly disagree, disagree, neither agree nor disagree, agree, strongly agree			Y
	2.6.2.	I felt able to suggest changes to the jury process if I felt it was necessary (e.g. requesting more time or more evidence)	Strongly disagree, disagree, neither agree nor disagree, agree, strongly agree			Y
	2.9.3.	The jury organisers respected my privacy	Strongly disagree, disagree, neither agree nor disagree, agree, strongly agree			Y

## Sheet: Document review items
	Review items
	1.1.1. Did jury documentation show that the jury organisers planned for impact by engaging decision-makers in the jury
	1.1.2. Did materials shown to the jurors make it clear how the final jury recommendations will be used
	1.1.3. Were the objectives of the jury clearly defined during the planning of the jury?
	1.3.1. Does the jury documentation contain evidence that policy experts had input into the jury design/remit?
	1.3.2. Does the jury documentation contain evidence that deliberative democracy experts had input into the jury design/remit?
	1.3.3. Does the jury documentation contain evidence that subject matter experts had input into the jury design/remit?
	1.3.4. Is there evidence that any comments from expert stakeholders were recorded by the organisers, with changes made to the jury design where necessary?
	1.4.1. There is evidence that organisers provided ‘ground rules’ to jurors about how they are expected to behave during the process, or gave the jurors the opportunity to develop their own ground rules
	1.4.2. The jury design was subject to review by an independent ethics committee or another appropriate oversight mechanism (E.g. an expert reference group or governance group)
	1.4.3. Jurors had all the information necessary to appeal to the ethics committee if they felt that the jury was not meeting its ethical requirements
	1.4.4. The jury had a public location (e.g. a webpage) where information was available about the process (e.g. objectives, design, governance, funding, participant sampling, outcomes)
	1.4.5. All parties who had influence over the jury design were reported publicly
	1.5.1. Participants were selected by civic lottery, or another method which ensures everyone has an equal opportunity to be selected
	1.5.2. The final group of jurors is broadly demographically representative of the general public (if deemed appropriate, over-sampling was used to ensure involvement from underrepresented groups)
	1.5.3. All jurors were renumerated for participating
	1.5.4. Additional costs were covered to reduce inequitable access to participation (e.g. travel, accommodation, meals, childcare)
	2.1.1. Documents contain evidence that facilitators were instructed to be neutral
	2.2.1. Planning materials show that jurors were offered support to access any online tools in the jury (e.g. device loans, internet access, tech support)
	2.2.2. If algorithms were used in the jury, there is documentation to ensure that they are transparent and auditable (e.g. preference or vote counting, calculations, aggregations)
	2.3.1. There is evidence that all jurors were able to access the evidence base
	2.3.2. The evidence base included evidence in a variety of forms (e.g. video, written)
	2.3.3. Jurors were made aware, either through written material or during jury sessions, who was responsible for choosing the evidence to be presented
	2.3.4. Those involved in choosing the evidence declared any conflicts of interest publicly
	2.4.1. Jurors were given resources about how to effectively participate in a deliberative event (e.g. recognising cognitive bias, asking questions to engage with opposing views)
	2.8.1. The final report explains how democratic decision-making rules (e.g. consensus, majority rule, ranking) were used to generate the final recommendations
	2.8.2. Documents show that jurors had the opportunity to express alternative views in a minority report.
	2.9.1. The jury had processes in place to prevent jurors' identity from being revealed where the juror did not want it to be (e.g. processes preventing photos being taken unless juror has given informed consent, anonymisation processes on evaluative surveys)
	2.9.2. Any observers of the jury were instructed to refrain from interfering in the jury processes

## Sheet: Transcript analysis items
	Review items
	2.1.5. Transcripts show that facilitators encouraged participation from those who are not used to speaking in public
	2.1.6. Transcripts show that facilitation used methods to create a safe space for jurors (e.g. helping jurors feel included, that their opinions are valued)
	2.4.5. Transcripts show evidence of jurors considering structural issues underlying the policy issue
	2.4.6. Transcripts show evidence of diversity in jurors’ viewpoints
	2.4.7. Transcripts show evidence of jurors exposing their assumptions
	2.4.8. Transcripts show evidence of jurors exploring uncertainties
	2.4.9. Transcripts show evidence of jurors weighing alternatives and trade-offs
	2.4.10. Transcripts show evidence of jurors providing justification for their viewpoints
	2.4.11. Transcripts show evidence of jurors stating or showing that they are open to changing their views
	2.4.12. Transcripts show evidence of the jurors engaging with the evidence in their discussion
	2.6.3. The transcripts show evidence that modifications were made to the process, where (and if) jurors requested them
	2.7.4. Transcript shows that jurors encouraged one another to share their views
	2.7.5. Transcript shows that jurors considered one another’s views
	2.8.4. Transcripts show that jurors had the final say over the wording of the recommendations
