# Supplementary material for: Towards Evidence of Rigour in Empirical Deliberative Democratic Methods: Development and Piloting of the C‐JuRI Framework
Source: Health Expect. 2026 Apr 8;29(2):e70608. doi: 10.1111/hex.70608 (PMC13058570; doi:10.1111/hex.70608)
Supplement: Supplementary file 4 — SUPPORTING FILE 4 ‐ quantitative summary. [file HEX-29-e70608-s002.xlsx]

## Sheet: Sheet1
	% responded positively (N responded positively/ N question responses)
Question.text	Timepoint 1	Timepoint 2	Timepoint 3
It was clear how decisions were made in the jury			93% (26/28)
It was clear how we were meant to arrive at a decision			93% (26/28)
the information presented was clear and easy to understand		89% (25/28)
the issue to be discussed was clearly defined			96% (27/28)
The purpose of the event was clear			93% (26/28)
The expert witnesses were a credible source of information		88% (23/26)
Any conflict that has arisen has been dealt with efficiently by the facilitator		59% (16/27)	96% (27/28)
I feel that I was listened to by the facilitator			96% (27/28)
All participants were treated with politeness and respect		100% (28/28)	96% (27/28)
There were equal opportunities for all participants to express their views		93% (26/28)	89% (24/27)
I endorsed and adopted points of view that differed from my own			79% (22/28)
I felt comfortable with the degree of disagreement during the deliberation			89% (25/28)
I felt that my opinions were respected by the group			100% (28/28)
I was willing to abide by the group's final decision, even if I personally had a different view			93% (26/28)
Participants in the sessions were listening to each other and allowing each other to speak		96% (27/28)	100% (28/28)
Accessing the zoom meeting links was easy		96% (27/28)
I was able to readily express my ideas during the online process		93% (26/28)
I was able to visualise the other participants easily in the Zoom meetings		82% (23/28)
The online bulletin boards made it easy to access the evidence packages		89% (25/28)
The online bulletin boards made it easy to communicate with the other jurors		71% (20/28)
The previous online sessions prepared me appropriately to participate in the deliberations			89% (25/28)
The expert witnesses represented a broad range of perspectives on the issue		85% (22/26)	89% (25/28)
The participants represent a diverse and inclusive sample of Australians			89% (25/28)
All requested information was provided		93% (26/28)	100% (28/28)
Enough financial assistance was provided for me to be able to engage in the event			96% (27/28)
Enough technological support was provided for the online process		89% (25/28)
Enough time was provided for each aspect of the process		68% (19/28)	68% (19/28)
How knowledgeable are you about artificial intelligence (AI)?	11% (3/28)	29% (8/28)	86% (24/28)
How much do you support or oppose the development of artificial intelligence (AI)?	75% (21/28)	75% (21/28)	93% (26/28)
How much do you support or oppose the use of artificial intelligence (AI) for disease diagnosis and screening in Australian healthcare?	68% (19/28)	69% (18/26)	93% (26/28)
The jury has changed my awareness of different points of view about artificial intelligence in diagnosis and screening			93% (26/28)
